# Supplementary material for: Associations of immunological features with COVID-19 severity: a systematic review and meta-analysis
Source: BMC Infect Dis. 2021 Aug 3;21:738. doi: 10.1186/s12879-021-06457-1 (PMC8329624; doi:10.1186/s12879-021-06457-1)
Supplement: Supplementary file 1 — Additional file 1. [file 12879_2021_6457_MOESM1_ESM.xlsx]

## Sheet: details of selected studies
Details of selected studies
									Cytokines
Authors(year)	Design of study	Country	Mean age (y)	Sample size (severe)	Sample size (mild)	total	Sex	COVID-19 detection	severe cases (mean±SD or the median (IQR))														mild cases (mean±SD or the median (IQR))
									CD4+ T, ×106	CD8+ T, ×10*6	CD3+ T, ×10*6	B, ×10*6	NK, ×10*6	IFN-γ (pg/mL)	TNF-α (pg/mL)	IL-2 (pg/mL)	IL-4 (pg/mL)	IL-5 (pg/mL)	IL-6 (pg/mL)	IL-10 (pg/mL)	CD4/CD8		CD4+ T, ×106	CD8+ T, ×10*6	CD3+ T, 10*6	B, ×10*6	NK, ×10*6	IFN-γ (pg/mL)	TNF-α (pg/mL)	IL-2 (pg/mL)	IL-4 (pg/mL)	IL-5 (pg/mL)	IL-6 (pg/mL)	IL-10 (pg/mL)	CD4/CD8
Chen G. 2020	Retrospective	China	56.5	11	10	21	F/M	real-time RT-PCR	177.5 (104.0–249.8)	89.0 (61.5–130.3)	294.0 (169.3–415.3)	184.0 (42.8–273.3)	60.5 (27.5–109.0)										381.5 (255.0–451.0)	254.0 (183.3–312.8)	640.5 (588.3–789.5)	115.5 (102.8–133.5)	180.5 (115.0–228.0)
Chen R. 2020	Retrospective	China	56	155	345	500	F/M	real-time RT-PCR	226(144.25,362.25)	126.50(61.25,164.50)	367.50(210.00,556.00)								8.33(5.46,12.63)		1.94(1.55,2.58)		386(287.50,591.00)	252.50(168.75,371.75)	662.00(452.00,950.00)								7.40(5.66,9.81)		1.52(1.17,2.36)
Du R. 2020	Prospective	China	69.7	21	42	63	F/M	real-time RT-PCR	68.0 (55.1‒ 148.8)	47.9 (25.4‒ 73.8)													114.6 (75.0‒ 195.2)	97.2 (55.4‒ 132.1)
He R. 2020	Retrospective	China	49	69	135	204	F/M	real-time RT-PCR	184(103-293)	121 (54-197)	305 (198-525)			3.8 (3.8-3.93) f	2.98 (2.63-3.11)	4.06 (3.28-4.09)	4.30 (4.01-4.60)	2.27 (2.12-2.35)	14.3 (7.8-11.6)	7.25 (6.20-8.05)	1.57 (1.10-2.36)		645 (461-794)	366(274,482)	1066 (804-1321)			3.93 (3.51-4.61)	2.50 (2.44-2.73)	3.55 (3.38-3.65)	3.75 (3.70-3.85)	2.39 (2.30-3.05)	14.0 (7.2-15.3)	6.37 (5.71-6.67)	1.66 (1.37-2.16)
Jiang M. 2020	Retrospective	China	44	17	86	103	F/M	real-time RT-PCR	125(88,178)	52(37,98)	209(131,285)	83(57,123)	77(41,102)								2.46±0.26		387.5(251,542.75)	211.5(115,356.25)	641.5(410.75,980)	133(76,182)	107(73,175)								2.04±0.11
Liu Y. 2020	Retrospective	China	45	30	46	76	F/M	real-time RT-PCR	125(60-107)	65(33-112)								29.1(2-89.3)	21.5(5-125.6)	7.23(<5-11.23)			462(239-636)	267(210-405)								7.1(2.79-25.7)	8.66(5.41-17.5)	5(<5-5.87)
Ma J. 2020	Retrospective	China	62	17	20	37	F/M	real-time RT-PCR	252 (168–388)	210 (117–471)									14.3 (7.5–53.2)				373 (279–588)	261 (200–300)									4.5 (3.0–7.5)
Qin C. 2020	Retrospective	China	58	27	17	44	F/M	real-time RT-PCR	285.1(168)	154.7(116.5)	461.6(264.7)	169(140.9)	113(71.8)		8.7(7.1-11.6)			25.2(9.5-54.5)	18.4(11.3-28.4)	6.6(5-11.3)			420.5(207.8)	201.9(107.1)	663.8(291.3)	196.1(144.9)	160.2(90.8)		8.4(6.9-10.4)			13.3(3.9-41.1)	13.7(8.9-21)	5(5-7)
Sun D. 2020	Retrospective	China	65	11	25	36	F/M	real-time RT-PCR	427.091(251.712)	247.818(153.638)	698.455(393.675	105.000 (73.000-215.000)	117(74-246)										686.96(225.383)	359.8(111.279)	1089.68(290.154)	139.000 (109.000-185.000)	222(159-332)
Wan S. 2020	Retrospective	China	43	21	102	123	F/M	real-time RT-PCR	263.2(28.8)	179(23.87)		125.3(13.49)	119.6(16.5)	6.904(1.247)	2.948(0.443)		1.83(0.185)	37.77(7.8)		4.59(0.378)			451.3(23.04)	288.6(14.23)		166(11.98)	147(10.36)	5.132(0.841)	4.077(1.588)		1.69(0.07)	13.41(1.84)		2.464(0.085)
Wang F. 2020	Retrospective	China	68.6	14	14	28	F/M	real-time RT-PCR							17.1 (8.4, 20.2)				124.5 (65.1, 199.9)	14.9 (5.9, 18.6)									9.1 (6.1, 11.0)				13.0 (2.4, 39.8)	5.2 (5, 7.5)
Zhang J. 2020	Retrospective	China	39	93	18	111	F/M	real-time RT-PCR						2.17 (1.83-2.28)	2.16 (1.81-2.25)	2.34 (2.32-2.72)	1.98 (1.65-2.27)		35.72 (9.24-85.19)	5.35 (4.48-7.84)								2.09 (1.80-2.53)	2.09 (1.80-2.36)	2.56 (2.34-2.74)	1.95 (1.59-2.31)		5.09 (3.16-9.72)	3.97 (3.34-4.79)
Zheng Y. 2020	Retrospective	China	49.4	26	63	89	F/M	real-time RT-PCR	273.92(185.21)	202.31(144.31)													553.25(377.81)	349.13(256.5)
Zhou Y. 2020	Retrospective	China	42	5	12	17	F/M	real-time RT-PCR	377.2(229.6)	147(116-446)													698.2(267.4)	364(111-799)
Zhu Z. 2020	Retrospective	China	50.9	111	16	127	F/M	real-time RT-PCR						1.93 (1.25-2.29)	1.48 (1.39-1.74)	0.90 (0.47-1.60)	1.99 (1.26-2.73)		24.11 (1.14-54.37)	6.41 (3.24-11.02)								1.24 (0.93-1.57)	1.35 (1.12-1.73)	0.93 (0.55-1.73)	1.87 (1.43-2.55)		3.82 (2.19-9.87)	3.13 (2.15-4.57)
Pallotto C. 2020	Retrospective	Italy	65	13	25	38	F/M	real-time RT-PCR	348 (206–616)	100 (83–198)											3.38 ± 1.83		461 (275–654)	184 (132–334)											2.24 ± 0.93
Urra J.M. 2020	Retrospective	Spain	59.1	27	145	172	F/M	real-time RT-PCR	340.30 ± 251.9	172.4 ± 123.9											2.4 ± 1.4		395.9 ± 241.0	287.6 ± 223.8											1.9 ± 1.6
									Chemokines
Authors(year)	Design of study	Country	Mean age(y)	Sample size (severe)	Sample size (mild)	total	Sex	COVID-19 detection	severe cases (mean±SD or the median (IQR))														mild cases (mean±SD or the median (IQR))
									GM-CSF (pg/mL)	RANTES (pg/mL)	MCP-1 (pg/mL)	IP-10 (pg/mL)	Eotaxin (pg/mL)	MIP-1β (pg/mL)									GM-CSF (pg/mL)	RANTES (pg/mL)	MCP-1 (pg/mL)	IP-10 (pg/mL)	Eotaxin (pg/mL)	MIP-1β (pg/mL)
Chi Y. 2020	Retrospective	China	46.2	8	22	30	F/M	real-time RT-PCR	7.46 (6.62-9.91)	5616.00 (3816.00-12082.00)	219.60 (146.70-287.90)	2317.00 (1939.00-4130.00)	17.23 (13.50-20.95)	323.10 (274.90-391.40)									8.35 (5.69-15.86)	9937.00 (4942.00-16761.00)	112.40 (60.13-131.80)	1097.00 (305.40-1575.00)	14.25 (11.45-21.42)	319.90 (293.80-346.00)
Li S. 2020	Retrospective	China	46.2	26	43	69	F/M	real-time RT-PCR		2272 (2236–2308)	264 (205–390)	863 (460–1249)												2074 (1997–2170)	134 (104–181)	372 (281–558)
Sophie H. 2020	Retrospective	France	65.6	38	36	74	F/M	real-time RT-PCR	232.8 (±52.9)			2542.21 (±1025.40)											179.1 (±60.6)			1563.28 (±878.86)
Zhao Y. 2020	Retrospective	China	48	18	53	71	F/M	real-time RT-PCR	77.09 (34.02-171.22)	418.16±121.43	199.86 (111.5-307.34)	263.94 (180.68-1013.44)	13.56 (10.08-25.54)	79.07±52.70									65.05 (34.92-123.11)	638.62±174.80	119.30 (99.74-199.86)	257.26 (112.14-409.06)	10.50 (6.64-11.68)	64.50±21.25

## Sheet: details of each indicators
Details of each indicators
Authors(year)	CD4+ T
	severe			mild
	mean	SD	n	mean	SD	n
Chen G. 2020	177.2	42.1	11	367.25	57.2	10
Chen R. 2020	226	36.3333	155	386	50.5833	345
Du R. 2020	84.975	23.425	21	114.6	30.05	42
He R. 2020	184	47.5	69	645	55.5	135
Jiang M. 2020	129	22.5	17	387.5	48.625	86
Liu Y. 2020	125	11.8	30	462	99.3	46
Ma J. 2020	265	55	17	403.25	77.25	20
Pallotto C. 2020	379.5	119.75	13	461	94.75	25
Qin C. 2020	285.1	168	27	420.5	207.8	17
Sun D. 2020	427.091	251.712	11	686.96	225.383	25
Urra J.M. 2020	340.3	251.9	27	395.9	241	145
Wan S. 2020	263.2	28.8	21	451.3	23.04	102
Zheng Y. 2020	273.92	185.21	26	553.25	377.81	63
Zhou Y. 2020	377.2	229.6	5	698.2	267.4	12
Authors(year)	CD8+ T
	severe			mild
	mean	SD	n	mean	SD	n
Chen G. 2020	92.45	20	11	251.025	37.4	10
Chen R. 2020	126.5	17.2083	155	252.5	33.8333	345
Du R. 2020	48.75	12.1	21	97.2	19.175	42
He R. 2020	121	35.75	69	366	34.6667	135
Jiang M. 2020	59.75	15.25	17	211.5	40.2083	86
Liu Y. 2020	65	19.8	30	267	48.8	46
Ma J. 2020	148	88.5	17	255	25	20
Pallotto C. 2020	149	35.2	13	184	50.5	25
Qin C. 2020	154.7	116.5	27	201.9	107.1	17
Sun D. 2020	247.818	153.638	11	359.8	111.279	25
Urra J.M. 2020	172.4	123.9	27	287.6	223.8	145
Wan S. 2020	179	23.87	21	288.6	14.23	102
Zheng Y. 2020	202.31	144.31	26	349.13	256.5	63
Zhou Y. 2020	147	82.5	5	364	172	12
Authors(year)	CD3+ T
	severe			mild
	mean	SD	n	mean	SD	n
Chen G. 2020	293.15	71	11	664.7	59.7	10
Chen R. 2020	367.5	57.6667	155	662	83	345
He R. 2020	305	81.75	69	1066	86.1667	135
Jiang M. 2020	208.5	38.5	17	641.5	94.875	86
Qin C. 2020	461.6	264.7	27	663.8	291.3	17
Sun D. 2020	698.455	393.675	11	1089.68	290.154	25
Authors(year)	B cell
	severe			mild
	mean	SD	n	mean	SD	n
Chen G. 2020	171	67	11	115.5	8.9	10
Da-wei Sun	124.5	42.5	11	139	12.7	25
Jiang M. 2020	83	16.5	17	133	17.7	86
Qin C. 2020	169	140.9	27	196.1	144.9	17
Wan S. 2020	125.3	13.49	21	166	11.98	102
Authors(year)	NK
	severe			mild
	mean	SD	n	mean	SD	n
Chen G. 2020	64.4	23.6	11	176	32.7	10
Da-wei Sun	138.5	51.2	11	222	43.3	25
Jiang M. 2020	77	15.3	17	107	17	86
Qin C. 2020	113	71.8	27	160.2	90.8	17
Wan S. 2020	119.6	16.5	21	147	10.36	102
Authors(year)	CD4/CD8
	severe			mild
	mean	SD	n	mean	SD	n
Chen R. 2020	1.9	0.2	155	1.5	0.2	345
He R. 2020	1.6	0.3	69	1.7	0.1	135
Jiang M. 2020	2.46	0.26	17	2.04	0.11	86
Liu R. 2020	1.8	0.4	61	1.9	0.3	49
Pallotto C. 2020	3.38	1.83	13	2.24	0.93	25
Urra J.M. 2020	2.4	1.4	27	1.9	1.6	145
Authors	IFN-γ (pg/mL)
	severe			mild
	mean	SD	n	mean	SD	n
He R. 2020	1.9	0.2	69	1.5	0.2	135
Wan S. 2020	1.6	0.3	21	1.7	0.1	102
Zhang J. 2020	2.17	0.08	93	2.13	0.18	18
Zhu Z. 2020	1.93	0.17	111	1.25	0.16	16
Authors	TNF-α (pg/mL)
	severe			mild
	mean	SD	n	mean	SD	n
He R. 2020	2.98	0.12	69	2.5	0.05	135
Qin C. 2020	8.7	0.75	286	8.4	0.58	166
Wan S. 2020	1.47	0.443	21	1.18	1.588	102
Wang F. 2020	15.7	3.5	14	8.83	1.42	14
Zhang J. 2020	2.16	0.07	93	2.09	0.14	18
Zhu Z. 2020	1.48	0.06	111	1.39	0.15	16
Authors	IL-2 (pg/mL)
	severe			mild
	mean	SD	n	mean	SD	n
He R. 2020	4.06	0.2	69	3.55	0.05	135
Zhang J. 2020	2.34	0.07	93	2.55	0.1	18
Zhu Z. 2020	0.9	0.19	111	1.04	0.3	16
Authors	IL-4 (pg/mL)
	severe			mild
	mean	SD	n	mean	SD	n
He R. 2020	4.3	0.15	69	3.75	0.03	135
Wan S. 2020	0.92	0.185	21	1.69	0.07	102
Zhang J. 2020	1.98	0.1	93	1.95	0.18	18
Zhu Z. 2020	1.99	0.25	111	1.93	0.28	16
Authors	IL-5 (pg/mL)
	severe			mild
	mean	SD	n	mean	SD	n
He R. 2020	2.27	0.06	69	2.39	0.13	135
Liu Y. 2020	29.1	21.83	30	7.1	5.73	46
Qin C. 2020	25.2	7.5	286	13.3	6.2	166
Wan S. 2020	37.77	7.8	21	13.41	1.84	102
Authors	IL-6 (pg/mL)
	severe			mild
	mean	SD	n	mean	SD	n
Chen R. 2020	8.33	1.2	155	7.4	0.69	345
He R. 2020	14.3	0.95	69	14	1.35	135
Liu Y. 2020	21.5	30.15	30	8.66	0.32	46
Qin C. 2020	18.4	2.85	286	13.7	2.02	166
Wang F. 2020	128.5	38.98	14	17.05	11.05	14
Zhang J. 2020	35.72	12.66	93	5.09	1.64	18
Zhu Z. 2020	24.11	8.87	111	3.82	1.92	16
Authors	IL-10 (pg/mL)
	severe			mild
	mean	SD	n	mean	SD	n
He R. 2020	7.25	0.46	69	6.37	0.16	135
Liu Y. 2020	7.23	1.56	30	5	0.22	46
Qin C. 2020	6.6	1.05	286	5	0.33	166
Wan S. 2020	2.3	0.378	21	2.46	0.085	102
Wang F. 2020	13.58	3.18	14	5.73	0.78	14
Zhang J. 2020	5.35	0.56	93	3.97	0.36	18
Zhu Z. 2020	6.41	1.3	111	3.13	0.61	16
Authors(year)	GM-CSF pg/mL
	severe			mild
	mean	SD	n	mean	SD	n
Chi Y. 2020	7.86	0.98	8	9.56	2.54	22
Sophie H. 2020	232.8	52.9	38	179.1	60.6	36
Zhao Y. 2020	89.86	34.3	18	65.05	22.05	53
Authors(year)	RANTES (pg/mL)
	severe			mild
	mean	SD	n	mean	SD	n
Chi Y. 2020	6782.5	2479.41	8	10394.2	2954.75	22
Li S. 2020	2272	18	26	2074	43.25	43
Zhao Y. 2020	418.16	121.43	18	638.62	174.8	53
Authors(year)	MCP-1 (pg/mL)
	severe			mild
	mean	SD	n	mean	SD	n
Chi Y. 2020	218.45	40.7663	8	112.4	17.9175	22
Zhao Y. 2020	204.64	48.96	18	119.3	25.03	53
Authors(year)	IP-10 (pg/mL)
	severe			mild
	mean	SD	n	mean	SD	n
Chi Y. 2020	2675.75	665.538	8	1018.6	317.4	22
Li S. 2020	863	197.25	26	395.75	69.25	43
Zhao Y. 2020	430.5	208.19	18	257.26	74.23	53
Authors(year)	Eotaxin (pg/mL)
	severe			mild
	mean	SD	n	mean	SD	n
Chi Y. 2020	17.2275	2.15063	8	15.3425	2.4925	22
Zhao Y. 2020	15.69	3.87	18	10.5	1.26	53
